# Supplementary material for: Programmable Polyproteams of Tyrosine Ammonia Lyases as Cross-Linked Enzymes for Synthesizing p-Coumaric Acid
Source: Biomolecules. 2022 Jul 18;12(7):997. doi: 10.3390/biom12070997 (PMC9313006; doi:10.3390/biom12070997)
Supplement: Supplementary file 1 [file biomolecules-12-00997-s001.zip]

Archive with 1 entries (1 files):
- biomolecules-1770802-supplementary.pdf
